# Supplementary material for: Exploring the relationship between white matter integrity, cocaine use and GAD polymorphisms using Bayesian Model Averaging
Source: PLoS One. 2021 Jul 26;16(7):e0254776. doi: 10.1371/journal.pone.0254776 (PMC8312937; doi:10.1371/journal.pone.0254776)
Supplement: S1 Table — (XLSX) [file pone.0254776.s001.xlsx]

## Sheet: Sheet1
Atlas Regions	Sex	YCU	GAD1a	GAD1b	Sex|YCU	Sex| GAD1a	Sex|GAD1b	GAD1a|YCU	GAD1b|YCU	GAD1a|GAD1b	GAD1a|GAD1b|YCU	Total
1. Middle cerebellar peduncle	14	9	1	1	0	2	0	13	991	34	585	1650
2. Pontine crossing tract	2	11	0	0	6	1	0	10	24	1	3	58
3. Genu of corpus callosum	52	107	3	1	24	1	6	24	24	11	1	254
4. Body of corpus callosum	43	95	4	1	51	8	0	33	8	6	6	255
5. Splenium of corpus callosum	277	225	19	6	47	46	0	2	9	14	1	646
6. Fornix (column and body of fornix)	1	0	4	0	0	0	0	0	0	0	1	6
7. Corticospinal tract R	6	5	6	0	0	8	0	5	2	0	0	32
8. Corticospinal tract L	7	0	9	0	2	9	0	26	0	0	0	53
9. Medial lemniscus R	24	0	0	0	0	1	0	0	44	0	20	89
10. Medial lemniscus L	1	1	0	1	0	0	2	1	51	1	21	79
11. Inferior cerebellar peduncle R	0	0	0	0	0	0	0	0	49	1	38	88
12. Inferior cerebellar peduncle L	3	0	0	0	0	0	0	0	62	2	51	118
13. Superior cerebellar peduncle R	58	8	1	0	0	0	0	3	4	2	3	79
14. Superior cerebellar peduncle L	29	5	0	0	1	0	0	1	3	5	1	45
15. Cerebral peduncle R	25	16	38	0	5	1	0	22	0	45	0	152
16. Cerebral peduncle L	23	0	0	5	0	0	6	0	9	2	2	47
17. Anterior limb of internal capsule R	76	41	3	39	12	6	44	5	14	0	24	264
18. Anterior limb of internal capsule L	23	53	13	0	15	8	0	6	0	1	0	119
19. Posterior limb of internal capsule R	12	59	0	0	23	0	0	22	3	2	3	124
20. Posterior limb of internal capsule L	6	2	0	0	0	0	4	0	0	0	8	20
21. Retrolenticular part of internal capsule R	54	0	0	0	0	0	0	13	0	7	3	77
22. Retrolenticular part of internal capsule L	0	0	2	0	0	14	0	4	1	26	14	61
23. Anterior corona radiata R	55	92	0	5	12	14	19	33	26	0	8	264
24. Anterior corona radiata L	153	165	1	0	11	4	4	6	13	0	0	357
25. Superior corona radiata R	27	18	24	4	15	2	1	32	1	0	4	128
26. Superior corona radiata L	0	0	12	0	5	2	0	1	3	9	2	34
27. Posterior corona radiata R	1	8	0	0	0	2	0	0	0	0	0	11
28. Posterior corona radiata L	1	6	8	0	1	1	0	7	11	0	3	38
29. Posterior thalamic radiation R	5	9	0	0	0	0	0	8	5	9	6	42
30. Posterior thalamic radiation L	19	26	14	1	1	1	0	0	12	49	3	126
31. Sagittal stratum R	7	2	0	0	0	0	0	5	0	24	0	38
32. Sagittal stratum L	3	2	7	0	2	7	0	12	1	0	0	34
33. External capsule R	138	9	6	1	6	5	1	44	9	5	3	227
34. External capsule L	72	20	8	0	0	3	4	33	6	10	1	157
35. Cingulum (cingulate gyrus) R	25	11	1	0	1	8	0	0	18	0	0	64
36. Cingulum (cingulate gyrus) L	185	12	0	0	6	9	3	3	0	0	0	218
37. Cingulum (hippocampus) R	8	2	1	1	2	1	1	2	2	0	3	23
38. Cingulum (hippocampus) L	20	1	1	3	4	0	0	7	4	3	0	43
39. Fornix (cres) / Stria terminalis R	4	0	0	0	2	0	0	0	7	1	1	15
40. Fornix (cres) / Stria terminalis L	1	6	2	0	5	0	0	7	7	0	0	28
41. Superior longitudinal fasciculus R	77	5	1	0	4	16	0	11	28	0	3	145
42. Superior longitudinal fasciculus L	13	0	18	4	8	53	15	1	101	51	18	282
43. Superior fronto-occipital fasciculus R	1	3	0	0	0	0	0	0	0	0	0	4
44. Superior fronto-occipital fasciculus L	0	0	0	0	0	0	0	1	0	0	1	2
45. Uncinate fasciculus R	20	0	0	0	0	0	0	0	1	0	0	21
46. Uncinate fasciculus L	3	2	0	0	0	0	0	0	0	0	1	6
47. Tapetum R	0	10	0	0	2	0	0	0	0	0	0	12
48. Tapetum L	5	0	5	0	0	1	0	0	0	0	0	11
Total	1579	1046	212	73	273	234	110	403	1553	321	842	6646
